# Supplementary material for: Regulatory Effects of 198-bp Structural Variants in the GSTA2 Promoter Region on Adipogenesis in Chickens
Source: Int J Mol Sci. 2024 Jun 28;25(13):7155. doi: 10.3390/ijms25137155 (PMC11241197; doi:10.3390/ijms25137155)
Supplement: Supplementary file 1 [file ijms-25-07155-s001.zip]

Archive with 1 entries (1 files):
- ijms-3033300-supplementary.pdf
